# Supplementary material for: Ball Milling and Magnetic Modification Boosted Methylene Blue Removal by Biochar Obtained from Water Hyacinth: Efficiency, Mechanism, and Application
Source: Molecules. 2024 Oct 30;29(21):5141. doi: 10.3390/molecules29215141 (PMC11547763; doi:10.3390/molecules29215141)
Supplement: Supplementary file 1 [file molecules-29-05141-s001.zip]

Archive with 1 entries (1 files):
- molecules-3281484-supplementary.pdf
